# Supplementary material for: Understanding the Wellbeing Needs of First Nations Children in Out-of-Home Care in Australia: A Comprehensive Literature Review
Source: Int J Environ Res Public Health. 2024 Sep 13;21(9):1208. doi: 10.3390/ijerph21091208 (PMC11431735; doi:10.3390/ijerph21091208)
Supplement: Supplementary file 1 [file ijerph-21-01208-s001.zip]

Archive with 1 entries (1 files):
- ijerph-3185833-supplementary.pdf
